# Supplementary material for: Simultaneous Determination of Seven Antibiotics and Five of Their Metabolites in Municipal Wastewater and Evaluation of Their Stability under Laboratory Conditions
Source: Int J Environ Res Public Health. 2021 Oct 11;18(20):10640. doi: 10.3390/ijerph182010640 (PMC8535447; doi:10.3390/ijerph182010640)
Supplement: Supplementary file 1 [file ijerph-18-10640-s001.zip]

Archive with 1 entries (1 files):
- ijerph-1369492-supplementary.pdf
